# Supplementary material for: HYR1-Mediated Detoxification of Reactive Oxygen Species Is Required for Full Virulence in the Rice Blast Fungus
Source: PLoS Pathog. 2011 Apr 14;7(4):e1001335. doi: 10.1371/journal.ppat.1001335 (PMC3077360; doi:10.1371/journal.ppat.1001335)
Supplement: Table S1 — HYR1 amino acid sequence of M. oryzae is most closely related to N. crassa. Percent identities and similarities were determined using BlastP for ten filamentous fungi, one yeast and one mammal. (0.01 MB XLSX) [file ppat.1001335.s006.xlsx]

## Sheet: Supporting Table 1
Supplementary Table 1. HYR1 amino acid sequence of M. oryzae is most closely related to N. crassa. Percent identities and similarities were determined using BlastP for ten filamentous fungi, one yeast and one mammal.
ORGANISM	PERCENT SIMILARITY	PERCENT IDENTITY
Magnaporthe oryzae1	100	100
Neurospora crassa2	93	78
Verticillium albo-atrum1	90	80
Sclerotinia sclerotiorum1	90	77
Nectria haematococca1	90	75
Sordaria macrospora2	90	76
Botryotinia fuckeliana1	87	72
Aspergillus fumigatus3	85	76
Neosartoya fischeri3	85	75
Pyrenophora tritici-repentis1	83	70
Paecilomyces spp.4	81	68
Saccharomyces cerevisiae5	75	58
Homo sapiens	49	37
1plant pathogen, filamentous
2model organism, filamentous
3mammalian pathogen, filamentous
4nematophagous pathogen, filamentous
5model organism, yeast
