# Supplementary material for: HYR1-Mediated Detoxification of Reactive Oxygen Species Is Required for Full Virulence in the Rice Blast Fungus
Source: PLoS Pathog. 2011 Apr 14;7(4):e1001335. doi: 10.1371/journal.ppat.1001335 (PMC3077360; doi:10.1371/journal.ppat.1001335)
Supplement: Table S2 — Primers pairs used to generate the HYR1 deletion construct and to test the targeted deletions. (0.01 MB XLSX) [file ppat.1001335.s007.xlsx]

## Sheet: Supporting Table 2
Table 2. Primers pairs used to generate the HYR1 deletion construct and to test the targeted deletions.
Number	Sequence (5’ – 3’)
Targeted Deletion
1	GCACAAACGAGTTGACGGCTTGAA
	CACGGCGCGCCTAGCAGCGGAGGAGCAAATATCGACAGCCCAGA
2	GCAGGGATGCGGCCGCTGACAGCCACTGTGTCGGAGATGTGTAA
	TGCAAGATGTGATAGGACACGCCT
3	GCAACTCTGGTGGCTGTGGAATTT
	AGCTGAAAGCACGAGATTCTTCGC
4	TGGACCGATGGCTGTGTAGAAGTA
	TCGTCACTTTCTCGTGCTGCCTAA
5	CCGCTGCTAGGCGCGCCGTGGCTGGAGCTAGTGGAGGTCA
	GTCAGCGGCCGCATCCCTGCGGTCGGCATCTACTCTATTC
HYR1-cerulean protein fusion
6	ATATAAAGGATCCATCTTTATTGTCCAATGTGTACGA
7	TCTGACAAGATAATCAATCGCCATGGCTAGAATGGTGAGCAAGGGCGAGGA
8	TCGGCATGGACGAGCTGTACAGCAGCAACAACAACTCTAGCGCTACGACAATC
9	AAGCCGTCCATTTCCAGCAGCAACAACAACGTGAGCAAGGGCGAGGAGC
10	TCTCGGCATGGACGAGCTGTACAAGATGCATAAAAAAAA
