# Supplementary material for: HYR1-Mediated Detoxification of Reactive Oxygen Species Is Required for Full Virulence in the Rice Blast Fungus
Source: PLoS Pathog. 2011 Apr 14;7(4):e1001335. doi: 10.1371/journal.ppat.1001335 (PMC3077360; doi:10.1371/journal.ppat.1001335)
Supplement: Table S3 — Primers pairs used in real-time qRT-PCR experiments. (0.01 MB XLSX) [file ppat.1001335.s008.xlsx]

## Sheet: Supplementary Table 3
Table 3. Primers pairs used in real-time qRT-PCR experiments.				and cytochrome c peroxidase (MGG_10368.6).
Gene Number	Gene Name	Sequence (5’ – 3’)
MGG_12749.6	GLR1	TTGAGGGTGGAAGAATTGGAGGCA
		TGGCCTGATGTATGGTTTCGGCTA
MGG_07317.6	GSH1	AAGGCAAAGCACAAGGAGCGAGAT
		AACACAACCTCCCTTAGCCGACAA
MGG_06454.6	GSH2	TGAGCAGGCCCATGATGCTCAAA
		ATGAAATCGTCACCTCCAGCGACT
MGG_12814.6	YAP1	AGGTGGTGAGAAGGTGCCAAAGAA
		GAGCTCCTCAACCTTGAGTTCCAA
MGG_03350.6	SOD1	TGTCCGGCAAGCATGGAAAGATTG
		TTGGCAAAGTGAATCACCACGCTG
MGG_10368.6	CytC Per	GAATATGATGACGGAAGCGCTGGT
		GGTGTCTGTCGACTTGTCGTAGGT
MGG_05677.6	GTT I	TAATTGGTGGTGAGACCGAGGAGT
		TCGGCAGGATCAAGAAGTCGGTAA
MGG_09138.6	GTT1	AGTACCTGGTGGAGACGTACGACAA
		ACTTTGTGAACCAGACGAACTGGC
MGG_05677.6	GTO1	TAATTGGTGGTGAGACCGAGGAGT
		TCGGCAGGATCAAGAAGTCGGTAA
MGG_10061.6	CAT1	TGCTTACAGACACATCGCGTGAGA
		AAACTTGACGGCGAAACCACGAAC
MGG_00604.6	Ubc	CCGACGATGAAATTCCTAGGCGAA
		TCGGATGCGTGTTCGTAGTGGTT
